# Supplementary material for: Expanding the Applicability of an Innovative Laccase TTI in Intelligent Packaging by Adding an Enzyme Inhibitor to Change Its Coloration Kinetics
Source: Polymers (Basel). 2021 Oct 22;13(21):3646. doi: 10.3390/polym13213646 (PMC8587941; doi:10.3390/polym13213646)
Supplement: Supplementary file 1 [file polymers-13-03646-s001.zip]

Archive with 1 entries (1 files):
- polymers-1404880-supplementary.pdf
